# Supplementary material for: miR-155, identified as anti-metastatic by global miRNA profiling of a metastasis model, inhibits cancer cell extravasation and colonization in vivo and causes significant signaling alterations
Source: Oncotarget. 2015 Aug 10;6(30):29224–39. doi: 10.18632/oncotarget.4942 (PMC4745722; doi:10.18632/oncotarget.4942)
Supplement: Supplementary file 2 [file oncotarget-06-29224-s002.xlsx]

## Sheet: Ark1
Supplemental Table S1
In the membrane protein fraction of CL16-miR-155 vs. CL16-Ctrl derived primary tumors 39 proteins were identified as regulated,
17 with lower expression (red) and 22 with higher expression (green) in CL16-miR-155
Regulation criteria: >1.4 foldchange in at least 3 out of 4 ratios.
Accession	Description	# Unique Peptides	Ratio 114/116	Ratio 114/117	Ratio 115/116	Ratio 115/117	tion 116/117
P04080	Cystatin-B OS=Homo sapiens GN=CSTB PE=1 SV=2 - [CYTB_HUMAN]	2	0.318	0.85	0.489	0.395	0.609
P00352	Retinal dehydrogenase 1 OS=Homo sapiens GN=ALDH1A1 PE=1 SV=2 - [AL1A1_HUMAN]	3	0.344	0.7	0.454	0.52	0.686
Q5HYK7	SH3 domain-containing protein 19 OS=Homo sapiens GN=SH3D19 PE=1 SV=2 - [SH319_HUMAN]	2	0.367	0.445	0.318	0.808	0.72
P14854	Cytochrome c oxidase subunit 6B1 OS=Homo sapiens GN=COX6B1 PE=1 SV=2 - [CX6B1_HUMAN]	2	0.399	0.899	0.519	0.662	0.624
P13797	Plastin-3 OS=Homo sapiens GN=PLS3 PE=1 SV=4 - [PLST_HUMAN]	3	0.43	0.6	0.589	0.72	1.127
O00625	Pirin OS=Homo sapiens GN=PIR PE=1 SV=1 - [PIR_HUMAN]	5	0.452	0.597	0.519	0.873	0.782
P40126	L-dopachrome tautomerase OS=Homo sapiens GN=DCT PE=1 SV=1 - [TYRP2_HUMAN]	2	0.479	0.895	0.416	0.535	0.387
P22392	Nucleoside diphosphate kinase B OS=Homo sapiens GN=NME2 PE=1 SV=1 - [NDKB_HUMAN]	2	0.486	0.665	0.538	0.778	0.86
Q8TCD5	5'(3')-deoxyribonucleotidase, cytosolic type OS=Homo sapiens GN=NT5C PE=1 SV=2 - [NT5C_HUMAN]	3	0.5	0.745	0.525	0.71	0.799
Q13510	Acid ceramidase OS=Homo sapiens GN=ASAH1 PE=1 SV=5 - [ASAH1_HUMAN]	5	0.514	0.74	0.583	0.681	0.834
O75874	Isocitrate dehydrogenase [NADP] cytoplasmic OS=Homo sapiens GN=IDH1 PE=1 SV=2 - [IDHC_HUMAN]	3	0.523	0.557	0.538	1.017	1.097
Q9Y3C8	Ubiquitin-fold modifier-conjugating enzyme 1 OS=Homo sapiens GN=UFC1 PE=1 SV=3 - [UFC1_HUMAN]	2	0.556	0.997	0.619	0.59	0.657
Q9NRV9	Heme-binding protein 1 OS=Homo sapiens GN=HEBP1 PE=1 SV=1 - [HEBP1_HUMAN]	2	0.587	0.682	0.493	0.911	0.764
P13861	cAMP-dependent protein kinase type II-alpha regulatory subunit OS=Homo sapiens GN=PRKAR2A PE=1 SV=2 - [KAP2_HUMAN]	2	0.589	0.639	0.642	0.994	1.094
P61289	Proteasome activator complex subunit 3 OS=Homo sapiens GN=PSME3 PE=1 SV=1 - [PSME3_HUMAN]	5	0.617	0.678	0.632	0.993	0.949
Q9UMY4	Sorting nexin-12 OS=Homo sapiens GN=SNX12 PE=1 SV=3 - [SNX12_HUMAN]	3	0.664	0.994	0.658	0.707	0.637
P07686	Beta-hexosaminidase subunit beta OS=Homo sapiens GN=HEXB PE=1 SV=3 - [HEXB_HUMAN]	6	0.688	0.64	0.695	0.954	0.891
Q96PY5	Formin-like protein 2 OS=Homo sapiens GN=FMNL2 PE=1 SV=3 - [FMNL2_HUMAN]	2	1.406	1.441	1.816	1.032	1.333
Q16795	NADH dehydrogenase [ubiquinone] 1 alpha subcomplex subunit 9, mitochondrial OS=Homo sapiens GN=NDUFA9 PE=1 SV=2 - [NDUA9_HUMAN]	5	1.411	1.088	1.705	1.692	2.145
Q9BUR5	Apolipoprotein O OS=Homo sapiens GN=APOO PE=1 SV=1 - [APOO_HUMAN]	2	1.424	1.059	1.661	1.6	1.974
O15118	Niemann-Pick C1 protein OS=Homo sapiens GN=NPC1 PE=1 SV=2 - [NPC1_HUMAN]	5	1.466	2.56	1.807	1.487	1.731
Q9NVJ2	ADP-ribosylation factor-like protein 8B OS=Homo sapiens GN=ARL8B PE=1 SV=1 - [ARL8B_HUMAN]	4	1.504	1.075	2.46	1.51	2.145
Q15691	Microtubule-associated protein RP/EB family member 1 OS=Homo sapiens GN=MAPRE1 PE=1 SV=3 - [MARE1_HUMAN]	2	1.504	1.092	2.093	1.571	1.705
Q03135	Caveolin-1 OS=Homo sapiens GN=CAV1 PE=1 SV=4 - [CAV1_HUMAN]	2	1.534	1.58	2.309	1.027	1.545
Q9NS69	Mitochondrial import receptor subunit TOM22 homolog OS=Homo sapiens GN=TOMM22 PE=1 SV=3 - [TOM22_HUMAN]	3	1.571	1.057	2.042	1.75	1.809
P08294	Extracellular superoxide dismutase [Cu-Zn] OS=Homo sapiens GN=SOD3 PE=1 SV=2 - [SODE_HUMAN]	2	1.625	1.142	1.516	1.63	1.587
P01130	Low-density lipoprotein receptor OS=Homo sapiens GN=LDLR PE=1 SV=1 - [LDLR_HUMAN]	3	1.654	1.526	2.485	1.294	1.712
O60547	GDP-mannose 4,6 dehydratase OS=Homo sapiens GN=GMDS PE=1 SV=1 - [GMDS_HUMAN]	2	1.654	1.166	1.488	1.501	1.349
P40937	Replication factor C subunit 5 OS=Homo sapiens GN=RFC5 PE=1 SV=1 - [RFC5_HUMAN]	2	1.673	1.489	2.047	1.047	1.453
P52294	Importin subunit alpha-1 OS=Homo sapiens GN=KPNA1 PE=1 SV=3 - [IMA1_HUMAN]	2	1.702	1.252	2.153	1.439	1.819
Q6PCE3	Glucose 1,6-bisphosphate synthase OS=Homo sapiens GN=PGM2L1 PE=1 SV=3 - [PGM2L_HUMAN]	4	1.705	1.269	1.868	1.422	1.557
P57764	Gasdermin-D OS=Homo sapiens GN=GSDMD PE=1 SV=1 - [GSDMD_HUMAN]	2	1.719	1.258	2.021	1.446	1.699
P05161	Ubiquitin-like protein ISG15 OS=Homo sapiens GN=ISG15 PE=1 SV=5 - [ISG15_HUMAN]	3	1.725	1.057	1.76	1.759	1.761
Q08379	Golgin subfamily A member 2 OS=Homo sapiens GN=GOLGA2 PE=1 SV=3 - [GOGA2_HUMAN]	2	1.744	1.253	1.861	1.472	1.57
P21589	5'-nucleotidase OS=Homo sapiens GN=NT5E PE=1 SV=1 - [5NTD_HUMAN]	6	1.764	1.153	1.624	1.454	1.348
Q8TED1	Probable glutathione peroxidase 8 OS=Homo sapiens GN=GPX8 PE=1 SV=2 - [GPX8_HUMAN]	2	1.808	1.885	2.438	1.015	1.368
P52943	Cysteine-rich protein 2 OS=Homo sapiens GN=CRIP2 PE=1 SV=1 - [CRIP2_HUMAN]	3	1.833	1.403	3.061	1.837	3.024
P17301	Integrin alpha-2 OS=Homo sapiens GN=ITGA2 PE=1 SV=1 - [ITA2_HUMAN]	6	1.848	1.038	2.232	1.979	2.388
Q9H1E5	Thioredoxin-related transmembrane protein 4 OS=Homo sapiens GN=TMX4 PE=1 SV=1 - [TMX4_HUMAN]	2	2.248	1.163	4.28	1.855	3.531

## Sheet: Ark2
Supplemental Table 1
In the membrane protein fraction of CL16-miR-155 vs. CL16-Ctrl derived primary tumors 39 proteins were identified as regulated,
17 with lower expression (red) and 22 with higher expression (green) in CL16-miR-155
Regulation criteria: >1.4 foldchange in at least 3 out of 4 ratios.
Accession	Description	# Unique Peptides	Ratio 114/116	Ratio 114/117	Ratio 115/116	Ratio 115/117	Ratio 116/117
P04080	Cystatin-B (CSTB)	2	0.318	0.85	0.489	0.395	0.609
P00352	Retinal dehydrogenase 1 (ALDH1A1)	3	0.344	0.7	0.454	0.52	0.686
Q5HYK7	SH3 domain-containing protein 19 (SH3D19)	2	0.367	0.445	0.318	0.808	0.72
P14854	Cytochrome c oxidase subunit 6B1 (COX6B1)	2	0.399	0.899	0.519	0.662	0.624
P13797	Plastin-3 (PLS3)	3	0.43	0.6	0.589	0.72	1.127
O00625	Pirin (PIR)	5	0.452	0.597	0.519	0.873	0.782
P40126	L-dopachrome tautomerase (DCT)	2	0.479	0.895	0.416	0.535	0.387
P22392	Nucleoside diphosphate kinase B (NME2)	2	0.486	0.665	0.538	0.778	0.86
Q8TCD5	5'(3')-deoxyribonucleotidase, cytosolic type (NT5C)	3	0.5	0.745	0.525	0.71	0.799
Q13510	Acid ceramidase (ASAH1)	5	0.514	0.74	0.583	0.681	0.834
O75874	Isocitrate dehydrogenase [NADP] cytoplasmic(IDH1)	3	0.523	0.557	0.538	1.017	1.097
Q9Y3C8	Ubiquitin-fold modifier-conjugating enzyme 1 (UFC1)	2	0.556	0.997	0.619	0.59	0.657
Q9NRV9	Heme-binding protein 1 (HEBP1)	2	0.587	0.682	0.493	0.911	0.764
P13861	cAMP-dependent protein kinase type II-alpha regulatory subunit (PRKAR2A)	2	0.589	0.639	0.642	0.994	1.094
P61289	Proteasome activator complex subunit 3 (PSME3)	5	0.617	0.678	0.632	0.993	0.949
Q9UMY4	Sorting nexin-12 (SNX12)	3	0.664	0.994	0.658	0.707	0.637
P07686	Beta-hexosaminidase subunit beta (HEXB)	6	0.688	0.64	0.695	0.954	0.891
Q96PY5	Formin-like protein 2 (FMNL2)	2	1.406	1.441	1.816	1.032	1.333
Q16795	NADH dehydrogenase [ubiquinone] 1 alpha subcomplex subunit 9, mitochondrial (NDUFA9)	5	1.411	1.088	1.705	1.692	2.145
Q9BUR5	Apolipoprotein O (APOO)	2	1.424	1.059	1.661	1.6	1.974
O15118	Niemann-Pick C1 protein (NPC1)	5	1.466	2.56	1.807	1.487	1.731
Q9NVJ2	ADP-ribosylation factor-like protein 8B (ARL8B)	4	1.504	1.075	2.46	1.51	2.145
Q15691	Microtubule-associated protein RP/EB family member 1 (MAPRE1)	2	1.504	1.092	2.093	1.571	1.705
Q03135	Caveolin-1 (CAV1)	2	1.534	1.58	2.309	1.027	1.545
Q9NS69	Mitochondrial import receptor subunit TOM22 homolog (TOMM22)	3	1.571	1.057	2.042	1.75	1.809
P08294	Extracellular superoxide dismutase [Cu-Zn] (SOD3)	2	1.625	1.142	1.516	1.63	1.587
P01130	Low-density lipoprotein receptor (LDLR)	3	1.654	1.526	2.485	1.294	1.712
O60547	GDP-mannose 4,6 dehydratase (GMDS)	2	1.654	1.166	1.488	1.501	1.349
P40937	Replication factor C subunit 5 (RFC5)	2	1.673	1.489	2.047	1.047	1.453
P52294	Importin subunit alpha-1 (KPNA1)	2	1.702	1.252	2.153	1.439	1.819
Q6PCE3	Glucose 1,6-bisphosphate synthase (PGM2L1)	4	1.705	1.269	1.868	1.422	1.557
P57764	Gasdermin-D (GSDMD)	2	1.719	1.258	2.021	1.446	1.699
P05161	Ubiquitin-like protein ISG15 (ISG15)	3	1.725	1.057	1.76	1.759	1.761
Q08379	Golgin subfamily A member 2 (GOLGA2)	2	1.744	1.253	1.861	1.472	1.57
P21589	5'-nucleotidase (NT5E)	6	1.764	1.153	1.624	1.454	1.348
Q8TED1	Probable glutathione peroxidase 8 (GPX8)	2	1.808	1.885	2.438	1.015	1.368
P52943	Cysteine-rich protein 2 (CRIP2)	3	1.833	1.403	3.061	1.837	3.024
P17301	Integrin alpha-2 (ITGA2)	6	1.848	1.038	2.232	1.979	2.388
Q9H1E5	Thioredoxin-related transmembrane protein 4 (TMX4)	2	2.248	1.163	4.28	1.855	3.531
