# Supplementary material for: miR-155, identified as anti-metastatic by global miRNA profiling of a metastasis model, inhibits cancer cell extravasation and colonization in vivo and causes significant signaling alterations
Source: Oncotarget. 2015 Aug 10;6(30):29224–39. doi: 10.18632/oncotarget.4942 (PMC4745722; doi:10.18632/oncotarget.4942)
Supplement: Supplementary file 3 [file oncotarget-06-29224-s003.xlsx]

## Sheet: repl.2 S, 2 pep, min.3 FC1.4
Supplemental Table S2
In the soluble protein fraction of CL16-miR-155 vs. CL16-Ctrl derived primary tumors 56 proteins were identified as regulated , 33 with lower (red) and 23 with higher (green) expression in CL16-miR-155.
Regulation criteria: >1.4 foldchange in at least 3 out of 4 ratios.
Accession	Description	# Unique Peptides	Ratio 114/116	Ratio 114/117	Ratio 115/116	Ratio 115/117	116/117
Q9Y2S2	Lambda-crystallin homolog OS=Homo sapiens GN=CRYL1 PE=1 SV=3 - [CRYL1_HUMAN]	2	0.467	0.625	0.367	0.484	1.35
O00625	Pirin OS=Homo sapiens GN=PIR PE=1 SV=1 - [PIR_HUMAN]	6	0.456	0.394	0.383	0.371	0.817
Q9Y485	DmX-like protein 1 OS=Homo sapiens GN=DMXL1 PE=1 SV=3 - [DMXL1_HUMAN]	2	0.268	0.613	0.385	0.862	2.306
Q14956	Transmembrane glycoprotein NMB OS=Homo sapiens GN=GPNMB PE=1 SV=2 - [GPNMB_HUMAN]	4	0.245	0.484	0.407	0.811	1.738
Q14161	ARF GTPase-activating protein GIT2 OS=Homo sapiens GN=GIT2 PE=1 SV=2 - [GIT2_HUMAN]	2	0.474	0.507	0.5	0.524	1.079
P46779	60S ribosomal protein L28 OS=Homo sapiens GN=RPL28 PE=1 SV=3 - [RL28_HUMAN]	2	0.711	0.823	0.518	0.578	1.079
P00352	Retinal dehydrogenase 1 OS=Homo sapiens GN=ALDH1A1 PE=1 SV=2 - [AL1A1_HUMAN]	10	0.581	0.392	0.519	0.393	0.665
Q9H832	Ubiquitin-conjugating enzyme E2 Z OS=Homo sapiens GN=UBE2Z PE=1 SV=2 - [UBE2Z_HUMAN]	2	0.388	0.588	0.523	0.775	1.528
P17931	Galectin-3 OS=Homo sapiens GN=LGALS3 PE=1 SV=5 - [LEG3_HUMAN]	5	0.507	0.633	0.538	0.754	1.316
O94832	Unconventional myosin-Id OS=Homo sapiens GN=MYO1D PE=1 SV=2 - [MYO1D_HUMAN]	2	0.277	0.348	0.542	0.668	1.268
P35270	Sepiapterin reductase OS=Homo sapiens GN=SPR PE=1 SV=1 - [SPRE_HUMAN]	3	0.286	0.6	0.55	0.981	2
Q5U5X0	LYR motif-containing protein 7 OS=Homo sapiens GN=LYRM7 PE=1 SV=1 - [LYRM7_HUMAN]	2	0.399	0.437	0.568	0.61	1.106
O00764	Pyridoxal kinase OS=Homo sapiens GN=PDXK PE=1 SV=1 - [PDXK_HUMAN]	4	0.365	0.542	0.58	0.625	1.146
Q3KQV9	UDP-N-acetylhexosamine pyrophosphorylase-like protein 1 OS=Homo sapiens GN=UAP1L1 PE=2 SV=2 - [UAP1L_HUMAN]	3	0.457	0.557	0.595	0.594	1.045
Q13510	Acid ceramidase OS=Homo sapiens GN=ASAH1 PE=1 SV=5 - [ASAH1_HUMAN]	6	0.614	0.512	0.596	0.551	0.8
P02511	Alpha-crystallin B chain OS=Homo sapiens GN=CRYAB PE=1 SV=2 - [CRYAB_HUMAN]	6	0.604	0.658	0.603	0.637	1.112
Q3ZBU7	Tubulin beta-4A chain OS=Bos taurus GN=TUBB4A PE=2 SV=1 - [TBB4A_BOVIN]	3	0.615	0.607	0.617	0.872	0.995
P24557	Thromboxane-A synthase OS=Homo sapiens GN=TBXAS1 PE=1 SV=3 - [THAS_HUMAN]	4	0.529	0.545	0.63	0.708	1.361
P49189	4-trimethylaminobutyraldehyde dehydrogenase OS=Homo sapiens GN=ALDH9A1 PE=1 SV=3 - [AL9A1_HUMAN]	4	0.403	0.62	0.635	0.976	1.581
P49411	Elongation factor Tu, mitochondrial OS=Homo sapiens GN=TUFM PE=1 SV=2 - [EFTU_HUMAN]	17	0.364	0.6	0.638	0.983	1.454
Q86TX2	Acyl-coenzyme A thioesterase 1 OS=Homo sapiens GN=ACOT1 PE=1 SV=1 - [ACOT1_HUMAN]	2	0.356	0.599	0.641	0.968	1.54
Q9Y617	Phosphoserine aminotransferase OS=Homo sapiens GN=PSAT1 PE=1 SV=2 - [SERC_HUMAN]	18	0.656	0.711	0.646	0.712	1.104
Q9P258	Protein RCC2 OS=Homo sapiens GN=RCC2 PE=1 SV=2 - [RCC2_HUMAN]	7	0.688	0.813	0.647	0.681	1.121
Q53EL6	Programmed cell death protein 4 OS=Homo sapiens GN=PDCD4 PE=1 SV=2 - [PDCD4_HUMAN]	3	0.481	0.647	0.65	0.831	1.128
Q9HD20	Probable cation-transporting ATPase 13A1 OS=Homo sapiens GN=ATP13A1 PE=1 SV=2 - [AT131_HUMAN]	2	0.46	0.572	0.653	0.797	1.255
Q9NXH9	tRNA (guanine(26)-N(2))-dimethyltransferase OS=Homo sapiens GN=TRMT1 PE=1 SV=1 - [TRM1_HUMAN]	2	0.691	0.746	0.653	0.691	1.089
Q8IZ83	Aldehyde dehydrogenase family 16 member A1 OS=Homo sapiens GN=ALDH16A1 PE=1 SV=2 - [A16A1_HUMAN]	2	0.508	0.62	0.675	0.807	1.231
P55084	Trifunctional enzyme subunit beta, mitochondrial OS=Homo sapiens GN=HADHB PE=1 SV=3 - [ECHB_HUMAN]	14	0.485	0.62	0.702	0.845	1.145
Q9Y6E2	Basic leucine zipper and W2 domain-containing protein 2 OS=Homo sapiens GN=BZW2 PE=1 SV=1 - [BZW2_HUMAN]	3	0.598	0.697	0.71	0.987	1.267
P25391	Laminin subunit alpha-1 OS=Homo sapiens GN=LAMA1 PE=1 SV=2 - [LAMA1_HUMAN]	2	0.697	0.68	0.728	0.695	0.984
P07099	Epoxide hydrolase 1 OS=Homo sapiens GN=EPHX1 PE=1 SV=1 - [HYEP_HUMAN]	2	0.68	0.629	0.745	0.71	0.94
Q13315	Serine-protein kinase ATM OS=Homo sapiens GN=ATM PE=1 SV=3 - [ATM_HUMAN]	2	0.708	0.519	0.752	0.548	0.733
Q9NUB1	Acetyl-coenzyme A synthetase 2-like, mitochondrial OS=Homo sapiens GN=ACSS1 PE=1 SV=2 - [ACS2L_HUMAN]	2	0.702	0.574	0.806	0.646	0.825
P67936	Tropomyosin alpha-4 chain OS=Homo sapiens GN=TPM4 PE=1 SV=3 - [TPM4_HUMAN]	9	1.674	1.732	1.261	1.42	1.014
Q6YHK3	CD109 antigen OS=Homo sapiens GN=CD109 PE=1 SV=2 - [CD109_HUMAN]	12	1.469	1.719	1.278	1.653	1.41
P19105	Myosin regulatory light chain 12A OS=Homo sapiens GN=MYL12A PE=1 SV=2 - [ML12A_HUMAN]	6	1.633	1.536	1.349	1.614	0.851
Q07021	Complement component 1 Q subcomponent-binding protein, mitochondrial OS=Homo sapiens GN=C1QBP PE=1 SV=1 - [C1QBP_HUMAN]	9	2.023	1.646	1.429	1.15	0.723
Q9Y2V2	Calcium-regulated heat stable protein 1 OS=Homo sapiens GN=CARHSP1 PE=1 SV=2 - [CHSP1_HUMAN]	2	2.075	1.69	1.44	1.197	0.789
P35080	Profilin-2 OS=Homo sapiens GN=PFN2 PE=1 SV=3 - [PROF2_HUMAN]	3	2.068	1.672	1.495	1.184	0.841
Q8WXI9	Transcriptional repressor p66-beta OS=Homo sapiens GN=GATAD2B PE=1 SV=1 - [P66B_HUMAN]	2	1.522	1.627	1.508	1.58	1.079
P21964	Catechol O-methyltransferase OS=Homo sapiens GN=COMT PE=1 SV=2 - [COMT_HUMAN]	4	2.64	1.501	1.51	1.078	0.759
A1A4R1	Histone H2A type 2-C OS=Bos taurus GN=HIST2H2AC PE=2 SV=1 - [H2A2C_BOVIN]	3	2.619	2.028	1.51	1.216	0.752
Q16719	Kynureninase OS=Homo sapiens GN=KYNU PE=1 SV=1 - [KYNU_HUMAN]	3	1.541	1.933	1.524	1.852	1.298
P49366	Deoxyhypusine synthase OS=Homo sapiens GN=DHPS PE=1 SV=1 - [DHYS_HUMAN]	3	1.675	1.453	1.529	1.228	0.752
P17661	Desmin OS=Homo sapiens GN=DES PE=1 SV=3 - [DESM_HUMAN]	2	1.751	1.408	1.531	1.206	0.811
P05556	Integrin beta-1 OS=Homo sapiens GN=ITGB1 PE=1 SV=2 - [ITB1_HUMAN]	5	1.264	1.47	1.535	1.675	1.05
P50552	Vasodilator-stimulated phosphoprotein OS=Homo sapiens GN=VASP PE=1 SV=3 - [VASP_HUMAN]	3	1.526	1.716	1.574	1.736	1.135
Q96T51	RUN and FYVE domain-containing protein 1 OS=Homo sapiens GN=RUFY1 PE=1 SV=2 - [RUFY1_HUMAN]	2	1.829	1.656	1.607	1.426	0.914
Q9Y6M1	Insulin-like growth factor 2 mRNA-binding protein 2 OS=Homo sapiens GN=IGF2BP2 PE=1 SV=2 - [IF2B2_HUMAN]	3	1.378	1.671	1.621	1.892	1.036
P07996	Thrombospondin-1 OS=Homo sapiens GN=THBS1 PE=1 SV=2 - [TSP1_HUMAN]	4	1.617	1.661	1.747	1.807	0.956
O60814	Histone H2B type 1-K OS=Homo sapiens GN=HIST1H2BK PE=1 SV=3 - [H2B1K_HUMAN]	4	2.375	1.712	1.781	1.29	0.745
P26447	Protein S100-A4 OS=Homo sapiens GN=S100A4 PE=1 SV=1 - [S10A4_HUMAN]	2	1.15	2.135	1.794	2.681	1.461
Q15582	Transforming growth factor-beta-induced protein ig-h3 OS=Homo sapiens GN=TGFBI PE=1 SV=1 - [BGH3_HUMAN]	16	2.228	1.7	1.931	1.725	0.82
Q99685	Monoglyceride lipase OS=Homo sapiens GN=MGLL PE=1 SV=2 - [MGLL_HUMAN]	4	2.38	1.675	1.959	1.632	0.732
Q9BX68	Histidine triad nucleotide-binding protein 2, mitochondrial OS=Homo sapiens GN=HINT2 PE=1 SV=1 - [HINT2_HUMAN]	2	1.757	1.309	2.05	1.497	0.752
O75915	PRA1 family protein 3 OS=Homo sapiens GN=ARL6IP5 PE=1 SV=1 - [PRAF3_HUMAN]	2	2.059	1.495	2.15	1.53	0.733

## Sheet: Ark2
Supplemental Table 2
In the soluble protein fraction of CL16-miR-155 vs. CL16-Ctrl derived primary tumors 56 proteins were identified as regulated , 33 with lower (red) and 23 with higher (green) expression in CL16-miR-155.
Regulation criteria: >1.4 foldchange in at least 3 out of 4 ratios.
Accession	Description	# Unique Peptides	Ratio 114/116	Ratio 114/117	Ratio 115/116	Ratio 115/117	Ratio 116/117
Q9Y2S2	Lambda-crystallin homolog (CRYL1)	2	0.467	0.625	0.367	0.484	1.35
O00625	Pirin (PIR)	6	0.456	0.394	0.383	0.371	0.817
Q9Y485	DmX-like protein 1(DMXL1)	2	0.268	0.613	0.385	0.862	2.306
Q14956	Transmembrane glycoprotein NMB(GPNMB)	4	0.245	0.484	0.407	0.811	1.738
Q14161	ARF GTPase-activating protein GIT2 (GIT2)	2	0.474	0.507	0.5	0.524	1.079
P46779	60S ribosomal protein L28 (RPL28)	2	0.711	0.823	0.518	0.578	1.079
P00352	Retinal dehydrogenase 1 (ALDH1A1)	10	0.581	0.392	0.519	0.393	0.665
Q9H832	Ubiquitin-conjugating enzyme E2 Z (UBE2Z)	2	0.388	0.588	0.523	0.775	1.528
P17931	Galectin-3 (LGALS3)	5	0.507	0.633	0.538	0.754	1.316
O94832	Unconventional myosin-Id (MYO1D)	2	0.277	0.348	0.542	0.668	1.268
P35270	Sepiapterin reductase (SPR)	3	0.286	0.6	0.55	0.981	2
Q5U5X0	LYR motif-containing protein 7 (LYRM7)	2	0.399	0.437	0.568	0.61	1.106
O00764	Pyridoxal kinase(PDXK)	4	0.365	0.542	0.58	0.625	1.146
Q3KQV9	UDP-N-acetylhexosamine pyrophosphorylase-like protein 1 (UAP1L1)	3	0.457	0.557	0.595	0.594	1.045
Q13510	Acid ceramidase(ASAH1)	6	0.614	0.512	0.596	0.551	0.8
P02511	Alpha-crystallin B chain (CRYAB)	6	0.604	0.658	0.603	0.637	1.112
Q3ZBU7	Tubulin beta-4A chain(TUBB4A)	3	0.615	0.607	0.617	0.872	0.995
P24557	Thromboxane-A synthase (TBXAS1)	4	0.529	0.545	0.63	0.708	1.361
P49189	4-trimethylaminobutyraldehyde dehydrogenase (ALDH9A1)	4	0.403	0.62	0.635	0.976	1.581
P49411	Elongation factor Tu, mitochondrial (TUFM)	17	0.364	0.6	0.638	0.983	1.454
Q86TX2	Acyl-coenzyme A thioesterase 1 (ACOT1)	2	0.356	0.599	0.641	0.968	1.54
Q9Y617	Phosphoserine aminotransferase (PSAT1)	18	0.656	0.711	0.646	0.712	1.104
Q9P258	Protein RCC2 (RCC2)	7	0.688	0.813	0.647	0.681	1.121
Q53EL6	Programmed cell death protein 4 (PDCD4)	3	0.481	0.647	0.65	0.831	1.128
Q9HD20	Probable cation-transporting ATPase 13A1 (ATP13A1)	2	0.46	0.572	0.653	0.797	1.255
Q9NXH9	tRNA (guanine(26)-N(2))-dimethyltransferase (TRMT1)	2	0.691	0.746	0.653	0.691	1.089
Q8IZ83	Aldehyde dehydrogenase family 16 member A1 (ALDH16A1)	2	0.508	0.62	0.675	0.807	1.231
P55084	Trifunctional enzyme subunit beta, mitochondrial (HADHB)	14	0.485	0.62	0.702	0.845	1.145
Q9Y6E2	Basic leucine zipper and W2 domain-containing protein 2 (BZW2)	3	0.598	0.697	0.71	0.987	1.267
P25391	Laminin subunit alpha-1 (LAMA1)	2	0.697	0.68	0.728	0.695	0.984
P07099	Epoxide hydrolase 1 (EPHX1)	2	0.68	0.629	0.745	0.71	0.94
Q13315	Serine-protein kinase ATM (ATM)	2	0.708	0.519	0.752	0.548	0.733
Q9NUB1	Acetyl-coenzyme A synthetase 2-like, mitochondrial (ACSS1)	2	0.702	0.574	0.806	0.646	0.825
P67936	Tropomyosin alpha-4 chain (TPM4)	9	1.674	1.732	1.261	1.42	1.014
Q6YHK3	CD109 antigen(CD109)	12	1.469	1.719	1.278	1.653	1.41
P19105	Myosin regulatory light chain 12A(MYL12A)	6	1.633	1.536	1.349	1.614	0.851
Q07021	Complement component 1 Q subcomponent-binding protein, mitochondrial (C1QBP)	9	2.023	1.646	1.429	1.15	0.723
Q9Y2V2	Calcium-regulated heat stable protein 1 (CARHSP1)	2	2.075	1.69	1.44	1.197	0.789
P35080	Profilin-2 (PFN2)	3	2.068	1.672	1.495	1.184	0.841
Q8WXI9	Transcriptional repressor p66-beta (GATAD2B)	2	1.522	1.627	1.508	1.58	1.079
P21964	Catechol O-methyltransferase (COMT)	4	2.64	1.501	1.51	1.078	0.759
A1A4R1	Histone H2A type 2-C (HIST2H2AC)	3	2.619	2.028	1.51	1.216	0.752
Q16719	Kynureninase (KYNU)	3	1.541	1.933	1.524	1.852	1.298
P49366	Deoxyhypusine synthase (DHPS)	3	1.675	1.453	1.529	1.228	0.752
P17661	Desmin (DES)	2	1.751	1.408	1.531	1.206	0.811
P05556	Integrin beta-1 (ITGB1)	5	1.264	1.47	1.535	1.675	1.05
P50552	Vasodilator-stimulated phosphoprotein (VASP)	3	1.526	1.716	1.574	1.736	1.135
Q96T51	RUN and FYVE domain-containing protein 1 (RUFY1)	2	1.829	1.656	1.607	1.426	0.914
Q9Y6M1	Insulin-like growth factor 2 mRNA-binding protein 2 (IGF2BP2)	3	1.378	1.671	1.621	1.892	1.036
P07996	Thrombospondin-1 (HBS1)	4	1.617	1.661	1.747	1.807	0.956
O60814	Histone H2B type 1-K (HIST1H2BK)	4	2.375	1.712	1.781	1.29	0.745
P26447	Protein S100-A4(S100A4)	2	1.15	2.135	1.794	2.681	1.461
Q15582	Transforming growth factor-beta-induced protein ig-h3(TGFBI)	16	2.228	1.7	1.931	1.725	0.82
Q99685	Monoglyceride lipase (MGLL)	4	2.38	1.675	1.959	1.632	0.732
Q9BX68	Histidine triad nucleotide-binding protein 2, mitochondrial (HINT2)	2	1.757	1.309	2.05	1.497	0.752
O75915	PRA1 family protein 3 (ARL6IP5)	2	2.059	1.495	2.15	1.53	0.733
